# Supplementary material for: Evolution, Gene Duplication, and Expression Pattern Analysis of CrRLK1L Gene Family in Zea mays (L.)
Source: Int J Mol Sci. 2024 Sep 29;25(19):10487. doi: 10.3390/ijms251910487 (PMC11477507; doi:10.3390/ijms251910487)
Supplement: Supplementary file 1 [file ijms-25-10487-s001.zip]

Archive with 7 entries (7 files):
- Supplemental Figure S1.pdf
- Supplemental Table S1.xlsx
- Supplemental Table S2.xlsx
- Supplemental Table S3.xlsx
- Supplemental Table S4.xlsx
- Supplemental Table S5.xlsx
- Supplemental Table S6.xlsx
