# Supplementary material for: Evolution, Gene Duplication, and Expression Pattern Analysis of CrRLK1L Gene Family in Zea mays (L.)
Source: Int J Mol Sci. 2024 Sep 29;25(19):10487. doi: 10.3390/ijms251910487 (PMC11477507; doi:10.3390/ijms251910487)
Supplement: Supplementary file 1 [file ijms-25-10487-s001.zip › Supplemental Table S1.xlsx]

## Sheet: Supplemental Table S1
Supplemental Table S1. Physicochemical properties of CrRLK1L family gene in maize
Gene number	Gene name	Number of Amino Acid	Molecular Weight	Theoretical pI	Instability Index	Aliphatic Index	Grand Average of Hydropathicity
Zm00001d046838	ZmCrRLK1L1	801	86240.5	5.99	44.06	83.43	-0.012
Zm00001d041941	ZmCrRLK1L2	474	51460.1	8.09	50.1	94.26	0.132
Zm00001d008347	ZmCrRLK1L3	851	91129.8	8.41	39.34	89.44	-0.015
Zm00001d034089	ZmCrRLK1L4	886	95736.4	6.01	33.19	80.36	-0.166
Zm00001d018789	ZmCrRLK1L5	841	92910.1	6.27	34.86	91.74	-0.065
Zm00001d041574	ZmCrRLK1L6	897	96727.6	6.1	40.07	78.51	-0.159
Zm00001d016242	ZmCrRLK1L7	853	94642.1	6.47	39.36	82.78	-0.202
Zm00001d045515	ZmCrRLK1L8	876	95368.6	5.83	33.1	79.98	-0.186
Zm00001d047533	ZmCrRLK1L9	727	80140.6	6.19	46.51	81.47	-0.321
Zm00001d038485	ZmCrRLK1L10	797	86941.7	6.51	41	87.04	-0.131
Zm00001d027439	ZmCrRLK1L11	915	100583	5.5	36.06	90.59	-0.127
Zm00001d020172	ZmCrRLK1L12	971	105455	5.9	40.14	88.62	-0.069
Zm00001d052306	ZmCrRLK1L13	880	97293.8	7.17	35.29	91.82	-0.191
Zm00001d028686	ZmCrRLK1L14	995	106170	5	33.76	79.92	-0.266
Zm00001d035992	ZmCrRLK1L15	836	92000.9	6.08	38.54	92.76	-0.026
Zm00001d002175	ZmCrRLK1L16	870	94648.3	5.72	35.24	80.08	-0.159
Zm00001d037839	ZmCrRLK1L17	1225	133275	6.73	41.59	91.19	-0.109
Zm00001d029047	ZmCrRLK1L18	917	99801.6	6.5	36.35	84.99	-0.232
Zm00001d015291	ZmCrRLK1L19	557	61256	6.8	37.24	96.34	-0.079
Zm00001d002282	ZmCrRLK1L20	718	79404.8	5.85	33.39	85.29	-0.172
Zm00001d040269	ZmCrRLK1L21	883	96702.1	5.66	34.97	79.12	-0.194
Zm00001d037544	ZmCrRLK1L22	851	91140.9	5.05	31.06	84.28	-0.101
Zm00001d027436	ZmCrRLK1L23	842	92631.3	7.17	29.1	88.53	-0.123
Zm00001d020185	ZmCrRLK1L24	888	95984.9	6.04	30.2	81.06	-0.135

## Sheet: Sheet1
29.1
30.2
31.06
33.1
33.19
33.39
33.76
34.86
34.97
35.24
35.29
36.06
36.35
37.24
38.54
39.34
39.36
40.07
40.14
41
41.59
44.06
46.51
50.1
