# Supplementary material for: Evolution, Gene Duplication, and Expression Pattern Analysis of CrRLK1L Gene Family in Zea mays (L.)
Source: Int J Mol Sci. 2024 Sep 29;25(19):10487. doi: 10.3390/ijms251910487 (PMC11477507; doi:10.3390/ijms251910487)
Supplement: Supplementary file 1 [file ijms-25-10487-s001.zip › Supplemental Table S2.xlsx]

## Sheet: Supplemental Table S2
Supplemental Table S2 Ka/Ks values of duplicate gene pairs in maize
Z .mays	Name 1	Name 2	Ka	Ks	Ka_Ks	Duplication Type	Purifying Selection
	Zm00001d029047	Zm00001d047533	0.0248701	0.198063	0.125567	whole genome duplication	YES
	Zm00001d040269	Zm00001d008347	0.0392726	0.127584	0.307816	whole genome duplication	YES
	Zm00001d035992	Zm00001d045515	0.0198761	0.095403	0.208338	whole genome duplication	YES
