# Supplementary material for: Evolution, Gene Duplication, and Expression Pattern Analysis of CrRLK1L Gene Family in Zea mays (L.)
Source: Int J Mol Sci. 2024 Sep 29;25(19):10487. doi: 10.3390/ijms251910487 (PMC11477507; doi:10.3390/ijms251910487)
Supplement: Supplementary file 1 [file ijms-25-10487-s001.zip › Supplemental Table S3.xlsx]

## Sheet: Supplemental Table S3
Supplemental Table S3 The Cis-elements was analyzed of ZmCrRLK1L genes by plantcare
Zm00001d027436	1522	1562	ABRE
Zm00001d027436	1524	1564	ABRE
Zm00001d027436	1532	1572	ABRE
Zm00001d027436	1617	1657	ABRE
Zm00001d027436	1738	1778	ABRE
Zm00001d027436	1781	1821	ABRE
Zm00001d027436	1828	1868	ABRE
Zm00001d027436	1967	2007	ABRE
Zm00001d027436	1970	2010	ABRE
Zm00001d027439	1555	1595	ABRE
Zm00001d027439	1556	1596	ABRE
Zm00001d028686	1121	1161	ABRE
Zm00001d028686	1502	1542	ABRE
Zm00001d028686	1974	2014	ABRE
Zm00001d029047	147	187	ABRE
Zm00001d029047	149	189	ABRE
Zm00001d029047	150	190	ABRE
Zm00001d029047	1249	1289	ABRE
Zm00001d029047	1251	1291	ABRE
Zm00001d029047	1252	1292	ABRE
Zm00001d034089	97	137	ABRE
Zm00001d034089	100	140	ABRE
Zm00001d034089	994	1034	ABRE
Zm00001d034089	995	1035	ABRE
Zm00001d034089	1814	1854	ABRE
Zm00001d002175	405	445	ABRE
Zm00001d002175	1268	1308	ABRE
Zm00001d002282	405	445	ABRE
Zm00001d002282	1268	1308	ABRE
Zm00001d040269	102	142	ABRE
Zm00001d040269	868	908	ABRE
Zm00001d041574	276	316	ABRE
Zm00001d041574	514	554	ABRE
Zm00001d041574	677	717	ABRE
Zm00001d041941	25	65	ABRE
Zm00001d041941	26	66	ABRE
Zm00001d041941	1904	1944	ABRE
Zm00001d052306	1224	1264	ABRE
Zm00001d015291	1023	1063	ABRE
Zm00001d015291	1157	1197	ABRE
Zm00001d015291	1585	1625	ABRE
Zm00001d015291	1588	1628	ABRE
Zm00001d015291	1700	1740	ABRE
Zm00001d015291	1721	1761	ABRE
Zm00001d015291	1877	1917	ABRE
Zm00001d015291	1880	1920	ABRE
Zm00001d016242	872	912	ABRE
Zm00001d016242	873	913	ABRE
Zm00001d016242	1046	1086	ABRE
Zm00001d016242	1093	1133	ABRE
Zm00001d016242	1094	1134	ABRE
Zm00001d016242	1097	1137	ABRE
Zm00001d016242	1601	1641	ABRE
Zm00001d016242	1648	1688	ABRE
Zm00001d016242	1696	1736	ABRE
Zm00001d016242	1697	1737	ABRE
Zm00001d016242	1708	1748	ABRE
Zm00001d035992	253	293	ABRE
Zm00001d035992	254	294	ABRE
Zm00001d035992	298	338	ABRE
Zm00001d035992	313	353	ABRE
Zm00001d035992	315	355	ABRE
Zm00001d035992	316	356	ABRE
Zm00001d035992	566	606	ABRE
Zm00001d035992	568	608	ABRE
Zm00001d035992	569	609	ABRE
Zm00001d035992	616	656	ABRE
Zm00001d035992	634	674	ABRE
Zm00001d035992	805	845	ABRE
Zm00001d035992	1369	1409	ABRE
Zm00001d035992	1645	1685	ABRE
Zm00001d035992	1850	1890	ABRE
Zm00001d035992	1964	2004	ABRE
Zm00001d037544	446	486	ABRE
Zm00001d037544	491	531	ABRE
Zm00001d037544	605	645	ABRE
Zm00001d037839	430	470	ABRE
Zm00001d018789	1260	1300	ABRE
Zm00001d020172	228	268	ABRE
Zm00001d020172	1030	1070	ABRE
Zm00001d020185	1030	1070	ABRE
Zm00001d020185	1673	1713	ABRE
Zm00001d008347	23	63	ABRE
Zm00001d045515	250	290	ABRE
Zm00001d045515	380	420	ABRE
Zm00001d045515	393	433	ABRE
Zm00001d045515	487	527	ABRE
Zm00001d045515	627	667	ABRE
Zm00001d045515	628	668	ABRE
Zm00001d045515	733	773	ABRE
Zm00001d045515	797	837	ABRE
Zm00001d045515	798	838	ABRE
Zm00001d045515	1546	1586	ABRE
Zm00001d045515	1547	1587	ABRE
Zm00001d045515	1554	1594	ABRE
Zm00001d047533	298	338	ABRE
Zm00001d047533	423	463	ABRE
Zm00001d047533	424	464	ABRE
Zm00001d047533	1282	1322	ABRE
Zm00001d047533	1284	1324	ABRE
Zm00001d047533	1285	1325	ABRE
Zm00001d047533	1620	1660	ABRE
Zm00001d027436	565	605	ARE
Zm00001d027436	630	670	ARE
Zm00001d027439	568	608	ARE
Zm00001d027439	686	726	ARE
Zm00001d027439	747	787	ARE
Zm00001d028686	1537	1577	ARE
Zm00001d029047	1697	1737	ARE
Zm00001d034089	1290	1330	ARE
Zm00001d034089	1547	1587	ARE
Zm00001d034089	1599	1639	ARE
Zm00001d034089	1943	1983	ARE
Zm00001d040269	1404	1444	ARE
Zm00001d040269	1676	1716	ARE
Zm00001d041574	388	428	ARE
Zm00001d041574	1028	1068	ARE
Zm00001d041574	1753	1793	ARE
Zm00001d041574	1908	1948	ARE
Zm00001d041941	859	899	ARE
Zm00001d041941	1656	1696	ARE
Zm00001d041941	1696	1736	ARE
Zm00001d052306	176	216	ARE
Zm00001d016242	1345	1385	ARE
Zm00001d035992	864	904	ARE
Zm00001d038485	-6	34	ARE
Zm00001d038485	269	309	ARE
Zm00001d038485	321	361	ARE
Zm00001d038485	474	514	ARE
Zm00001d038485	1145	1185	ARE
Zm00001d018789	147	187	ARE
Zm00001d018789	927	967	ARE
Zm00001d020172	1515	1555	ARE
Zm00001d020172	1797	1837	ARE
Zm00001d020185	1614	1654	ARE
Zm00001d008347	790	830	ARE
Zm00001d008347	1767	1807	ARE
Zm00001d008347	1952	1992	ARE
Zm00001d045515	197	237	ARE
Zm00001d045515	1113	1153	ARE
Zm00001d047533	456	496	ARE
Zm00001d028686	1938	1978	AuxRR-core
Zm00001d040269	581	621	AuxRR-core
Zm00001d041574	1161	1201	AuxRR-core
Zm00001d041941	7	47	AuxRR-core
Zm00001d018789	453	493	AuxRR-core
Zm00001d020185	548	588	AuxRR-core
Zm00001d045515	428	468	AuxRR-core
Zm00001d045515	651	691	AuxRR-core
Zm00001d045515	1382	1422	AuxRR-core
Zm00001d028686	172	212	CAT-box
Zm00001d028686	1003	1043	CAT-box
Zm00001d028686	1959	1999	CAT-box
Zm00001d029047	1592	1632	CAT-box
Zm00001d034089	36	76	CAT-box
Zm00001d034089	1210	1250	CAT-box
Zm00001d041574	228	268	CAT-box
Zm00001d041574	409	449	CAT-box
Zm00001d041574	787	827	CAT-box
Zm00001d041574	1249	1289	CAT-box
Zm00001d052306	1916	1956	CAT-box
Zm00001d016242	1085	1125	CAT-box
Zm00001d037839	380	420	CAT-box
Zm00001d038485	1062	1102	CAT-box
Zm00001d038485	1163	1203	CAT-box
Zm00001d038485	1819	1859	CAT-box
Zm00001d018789	590	630	CAT-box
Zm00001d018789	744	784	CAT-box
Zm00001d008347	764	804	CAT-box
Zm00001d045515	37	77	CAT-box
Zm00001d047533	1228	1268	CAT-box
Zm00001d027436	250	290	CGTCA-motif
Zm00001d027436	1307	1347	CGTCA-motif
Zm00001d027436	1569	1609	CGTCA-motif
Zm00001d027436	1614	1654	CGTCA-motif
Zm00001d027436	1650	1690	CGTCA-motif
Zm00001d027436	1706	1746	CGTCA-motif
Zm00001d027439	85	125	CGTCA-motif
Zm00001d027439	359	399	CGTCA-motif
Zm00001d028686	615	655	CGTCA-motif
Zm00001d028686	1216	1256	CGTCA-motif
Zm00001d029047	469	509	CGTCA-motif
Zm00001d029047	585	625	CGTCA-motif
Zm00001d029047	1561	1601	CGTCA-motif
Zm00001d034089	188	228	CGTCA-motif
Zm00001d034089	278	318	CGTCA-motif
Zm00001d002175	1410	1450	CGTCA-motif
Zm00001d002282	1410	1450	CGTCA-motif
Zm00001d040269	155	195	CGTCA-motif
Zm00001d040269	1931	1971	CGTCA-motif
Zm00001d041574	918	958	CGTCA-motif
Zm00001d041574	1203	1243	CGTCA-motif
Zm00001d041574	1440	1480	CGTCA-motif
Zm00001d052306	89	129	CGTCA-motif
Zm00001d052306	1012	1052	CGTCA-motif
Zm00001d052306	1589	1629	CGTCA-motif
Zm00001d015291	974	1014	CGTCA-motif
Zm00001d015291	1200	1240	CGTCA-motif
Zm00001d015291	1432	1472	CGTCA-motif
Zm00001d015291	1450	1490	CGTCA-motif
Zm00001d015291	1719	1759	CGTCA-motif
Zm00001d015291	1737	1777	CGTCA-motif
Zm00001d016242	88	128	CGTCA-motif
Zm00001d035992	212	252	CGTCA-motif
Zm00001d035992	236	276	CGTCA-motif
Zm00001d035992	876	916	CGTCA-motif
Zm00001d035992	1193	1233	CGTCA-motif
Zm00001d035992	1906	1946	CGTCA-motif
Zm00001d037544	325	365	CGTCA-motif
Zm00001d037544	448	488	CGTCA-motif
Zm00001d037544	493	533	CGTCA-motif
Zm00001d037544	694	734	CGTCA-motif
Zm00001d037544	756	796	CGTCA-motif
Zm00001d037544	898	938	CGTCA-motif
Zm00001d037544	1014	1054	CGTCA-motif
Zm00001d037544	1532	1572	CGTCA-motif
Zm00001d037544	1637	1677	CGTCA-motif
Zm00001d037839	698	738	CGTCA-motif
Zm00001d038485	1678	1718	CGTCA-motif
Zm00001d038485	1778	1818	CGTCA-motif
Zm00001d018789	214	254	CGTCA-motif
Zm00001d018789	679	719	CGTCA-motif
Zm00001d018789	687	727	CGTCA-motif
Zm00001d018789	990	1030	CGTCA-motif
Zm00001d018789	1155	1195	CGTCA-motif
Zm00001d020172	230	270	CGTCA-motif
Zm00001d020172	827	867	CGTCA-motif
Zm00001d020185	395	435	CGTCA-motif
Zm00001d020185	1813	1853	CGTCA-motif
Zm00001d020185	1950	1990	CGTCA-motif
Zm00001d008347	422	462	CGTCA-motif
Zm00001d008347	425	465	CGTCA-motif
Zm00001d008347	496	536	CGTCA-motif
Zm00001d045515	135	175	CGTCA-motif
Zm00001d045515	177	217	CGTCA-motif
Zm00001d045515	183	223	CGTCA-motif
Zm00001d045515	189	229	CGTCA-motif
Zm00001d045515	239	279	CGTCA-motif
Zm00001d045515	444	484	CGTCA-motif
Zm00001d045515	1838	1878	CGTCA-motif
Zm00001d045515	1913	1953	CGTCA-motif
Zm00001d046838	894	934	CGTCA-motif
Zm00001d046838	1246	1286	CGTCA-motif
Zm00001d047533	300	340	CGTCA-motif
Zm00001d047533	652	692	CGTCA-motif
Zm00001d047533	708	748	CGTCA-motif
Zm00001d047533	1414	1454	circadian
Zm00001d008347	1277	1317	circadian
Zm00001d046838	67	107	circadian
Zm00001d027439	1404	1444	ERE
Zm00001d027439	1485	1525	ERE
Zm00001d002175	240	280	ERE
Zm00001d002282	240	280	ERE
Zm00001d041574	362	402	ERE
Zm00001d041574	584	624	ERE
Zm00001d041574	586	626	ERE
Zm00001d052306	891	931	ERE
Zm00001d037544	583	623	ERE
Zm00001d038485	1335	1375	ERE
Zm00001d038485	1639	1679	ERE
Zm00001d018789	80	120	ERE
Zm00001d018789	855	895	ERE
Zm00001d020185	1526	1566	ERE
Zm00001d008347	541	581	ERE
Zm00001d027439	1024	1064	GARE-motif
Zm00001d034089	1354	1394	GARE-motif
Zm00001d040269	1068	1108	GARE-motif
Zm00001d041941	430	470	GARE-motif
Zm00001d041941	1661	1701	GARE-motif
Zm00001d015291	1344	1384	GARE-motif
Zm00001d020185	794	834	GARE-motif
Zm00001d047533	1705	1745	GARE-motif
Zm00001d027436	814	854	G-box
Zm00001d027436	1524	1564	G-box
Zm00001d027436	1531	1571	G-box
Zm00001d027436	1827	1867	G-box
Zm00001d027436	1617	1657	G-Box
Zm00001d027436	1780	1820	G-Box
Zm00001d027436	1969	2009	G-Box
Zm00001d027439	1555	1595	G-box
Zm00001d027439	1769	1809	G-box
Zm00001d027439	1555	1595	G-Box
Zm00001d028686	847	887	G-box
Zm00001d028686	1175	1215	G-box
Zm00001d028686	1501	1541	G-box
Zm00001d028686	1974	2014	G-box
Zm00001d028686	1120	1160	G-Box
Zm00001d029047	147	187	G-box
Zm00001d029047	149	189	G-box
Zm00001d029047	565	605	G-box
Zm00001d029047	1251	1291	G-box
Zm00001d029047	149	189	G-Box
Zm00001d029047	1251	1291	G-Box
Zm00001d034089	403	443	G-box
Zm00001d034089	703	743	G-box
Zm00001d034089	994	1034	G-box
Zm00001d034089	1813	1853	G-box
Zm00001d034089	99	139	G-Box
Zm00001d034089	994	1034	G-Box
Zm00001d034089	1713	1753	G-Box
Zm00001d002175	404	444	G-box
Zm00001d002175	1267	1307	G-box
Zm00001d002175	1525	1565	G-box
Zm00001d002282	404	444	G-box
Zm00001d002282	1267	1307	G-box
Zm00001d002282	1525	1565	G-box
Zm00001d040269	867	907	G-Box
Zm00001d041574	1176	1216	G-box
Zm00001d041574	514	554	G-Box
Zm00001d041574	676	716	G-Box
Zm00001d041941	25	65	G-box
Zm00001d041941	446	486	G-box
Zm00001d041941	25	65	G-Box
Zm00001d052306	1221	1261	G-box
Zm00001d052306	1224	1264	G-box
Zm00001d015291	1022	1062	G-box
Zm00001d015291	1156	1196	G-box
Zm00001d015291	1587	1627	G-box
Zm00001d015291	1617	1657	G-box
Zm00001d015291	1700	1740	G-box
Zm00001d015291	1879	1919	G-box
Zm00001d015291	872	912	G-box
Zm00001d015291	1096	1136	G-box
Zm00001d015291	1601	1641	G-box
Zm00001d015291	1647	1687	G-box
Zm00001d015291	1696	1736	G-box
Zm00001d015291	1708	1748	G-box
Zm00001d015291	872	912	G-Box
Zm00001d015291	1046	1086	G-Box
Zm00001d015291	1696	1736	G-Box
Zm00001d035992	251	291	G-box
Zm00001d035992	253	293	G-box
Zm00001d035992	297	337	G-box
Zm00001d035992	314	354	G-box
Zm00001d035992	315	355	G-box
Zm00001d035992	566	606	G-box
Zm00001d035992	568	608	G-box
Zm00001d035992	634	674	G-box
Zm00001d035992	805	845	G-box
Zm00001d035992	1645	1685	G-box
Zm00001d035992	1964	2004	G-box
Zm00001d035992	253	293	G-Box
Zm00001d035992	315	355	G-Box
Zm00001d035992	568	608	G-Box
Zm00001d037544	446	486	G-box
Zm00001d037544	491	531	G-box
Zm00001d037544	602	642	G-box
Zm00001d037544	604	644	G-Box
Zm00001d037839	429	469	G-box
Zm00001d038485	912	952	G-box
Zm00001d018789	683	723	G-box
Zm00001d020172	1029	1069	G-Box
Zm00001d020172	175	215	G-box
Zm00001d020172	228	268	G-box
Zm00001d020185	1030	1070	G-Box
Zm00001d008347	23	63	G-box
Zm00001d008347	961	1001	G-box
Zm00001d045515	627	667	G-Box
Zm00001d045515	797	837	G-Box
Zm00001d045515	1546	1586	G-Box
Zm00001d045515	26	66	G-box
Zm00001d045515	249	289	G-box
Zm00001d045515	379	419	G-box
Zm00001d045515	392	432	G-box
Zm00001d045515	487	527	G-box
Zm00001d045515	627	667	G-box
Zm00001d045515	795	835	G-box
Zm00001d045515	797	837	G-box
Zm00001d045515	1546	1586	G-box
Zm00001d045515	1554	1594	G-box
Zm00001d047533	298	338	G-box
Zm00001d047533	423	463	G-box
Zm00001d047533	1029	1069	G-box
Zm00001d047533	1284	1324	G-box
Zm00001d047533	1620	1660	G-box
Zm00001d047533	423	463	G-Box
Zm00001d047533	1284	1324	G-Box
Zm00001d027436	1861	1901	GC-motif
Zm00001d027436	1955	1995	GC-motif
Zm00001d028686	888	928	GC-motif
Zm00001d029047	404	444	GC-motif
Zm00001d029047	1399	1439	GC-motif
Zm00001d029047	1936	1976	GC-motif
Zm00001d002175	1169	1209	GC-motif
Zm00001d002282	1169	1209	GC-motif
Zm00001d040269	187	227	GC-motif
Zm00001d041574	348	388	GC-motif
Zm00001d015291	999	1039	GC-motif
Zm00001d018789	1061	1101	GC-motif
Zm00001d020172	1128	1168	GC-motif
Zm00001d020172	1143	1183	GC-motif
Zm00001d008347	1416	1456	GC-motif
Zm00001d045515	306	346	GC-motif
Zm00001d045515	315	355	GC-motif
Zm00001d045515	321	361	GC-motif
Zm00001d047533	1440	1480	GC-motif
Zm00001d027439	1019	1059	GCN4_motif
Zm00001d002175	1652	1692	GCN4_motif
Zm00001d002282	1652	1692	GCN4_motif
Zm00001d015291	1176	1216	GCN4_motif
Zm00001d016242	110	150	GCN4_motif
Zm00001d008347	807	847	GCN4_motif
Zm00001d027439	924	964	GT1-motif
Zm00001d027439	1296	1336	GT1-motif
Zm00001d027439	1506	1546	GT1-motif
Zm00001d027439	1522	1562	GT1-motif
Zm00001d029047	1104	1144	GT1-motif
Zm00001d052306	544	584	GT1-motif
Zm00001d052306	545	585	GT1-motif
Zm00001d052306	778	818	GT1-motif
Zm00001d016242	582	622	GT1-motif
Zm00001d016242	1498	1538	GT1-motif
Zm00001d035992	1142	1182	GT1-motif
Zm00001d020172	440	480	GT1-motif
Zm00001d020172	1451	1491	GT1-motif
Zm00001d020185	1022	1062	GT1-motif
Zm00001d020185	1023	1063	GT1-motif
Zm00001d008347	1127	1167	GT1-motif
Zm00001d046838	54	94	GT1-motif
Zm00001d027436	26	66	I-box
Zm00001d027436	40	80	I-box
Zm00001d029047	10	50	I-box
Zm00001d029047	187	227	I-box
Zm00001d029047	1166	1206	I-box
Zm00001d029047	1868	1908	I-box
Zm00001d015291	772	812	I-box
Zm00001d016242	738	778	I-box
Zm00001d035992	1090	1130	I-box
Zm00001d020172	1261	1301	I-box
Zm00001d008347	-18	22	I-box
Zm00001d047533	404	444	I-box
Zm00001d047533	992	1032	I-box
Zm00001d047533	1868	1908	I-box
Zm00001d027439	1903	1943	LTR
Zm00001d034089	515	555	LTR
Zm00001d002175	5	45	LTR
Zm00001d002282	5	45	LTR
Zm00001d040269	213	253	LTR
Zm00001d040269	543	583	LTR
Zm00001d040269	1151	1191	LTR
Zm00001d040269	1401	1441	LTR
Zm00001d041574	392	432	LTR
Zm00001d041574	1025	1065	LTR
Zm00001d015291	-8	32	LTR
Zm00001d016242	764	804	LTR
Zm00001d016242	1106	1146	LTR
Zm00001d037544	1333	1373	LTR
Zm00001d037839	1707	1747	LTR
Zm00001d038485	1299	1339	LTR
Zm00001d020172	79	119	LTR
Zm00001d020172	545	585	LTR
Zm00001d020185	445	485	LTR
Zm00001d020185	801	841	LTR
Zm00001d020185	1265	1305	LTR
Zm00001d047533	1262	1302	LTR
Zm00001d047533	1667	1707	LTR
Zm00001d028686	1897	1937	MBS
Zm00001d034089	1501	1541	MBS
Zm00001d002175	1413	1453	MBS
Zm00001d002282	1413	1453	MBS
Zm00001d040269	937	977	MBS
Zm00001d041941	340	380	MBS
Zm00001d015291	1172	1212	MBS
Zm00001d037544	261	301	MBS
Zm00001d037839	-14	26	MBS
Zm00001d037839	8	48	MBS
Zm00001d038485	695	735	MBS
Zm00001d020172	1791	1831	MBS
Zm00001d045515	167	207	MBS
Zm00001d027436	176	216	MYB
Zm00001d027436	323	363	MYB
Zm00001d027436	512	552	MYB
Zm00001d027436	824	864	MYB
Zm00001d027436	898	938	MYB
Zm00001d027436	906	946	MYB
Zm00001d027436	1323	1363	MYB
Zm00001d027439	776	816	MYB
Zm00001d027439	925	965	MYB
Zm00001d027439	1024	1064	MYB
Zm00001d027439	1224	1264	MYB
Zm00001d027439	1521	1561	MYB
Zm00001d028686	1650	1690	MYB
Zm00001d028686	1696	1736	MYB
Zm00001d028686	1847	1887	MYB
Zm00001d028686	1851	1891	MYB
Zm00001d028686	1897	1937	Myb
Zm00001d029047	-17	23	MYB
Zm00001d029047	549	589	MYB
Zm00001d029047	673	713	MYB
Zm00001d029047	1236	1276	MYB
Zm00001d034089	1501	1541	Myb
Zm00001d034089	139	179	MYB
Zm00001d034089	433	473	MYB
Zm00001d034089	1355	1395	MYB
Zm00001d034089	1517	1557	MYB
Zm00001d034089	1663	1703	MYB
Zm00001d034089	1823	1863	MYB
Zm00001d002175	183	223	MYB
Zm00001d002175	385	425	MYB
Zm00001d002175	1974	2014	MYB
Zm00001d002175	1032	1072	Myb
Zm00001d002175	1413	1453	Myb
Zm00001d002282	1032	1072	Myb
Zm00001d002282	1413	1453	Myb
Zm00001d002282	183	223	MYB
Zm00001d002282	385	425	MYB
Zm00001d002282	1974	2014	MYB
Zm00001d040269	137	177	MYB
Zm00001d040269	1069	1109	MYB
Zm00001d040269	732	772	Myb
Zm00001d040269	937	977	Myb
Zm00001d041574	1053	1093	MYB
Zm00001d041941	306	346	MYB
Zm00001d041941	331	371	MYB
Zm00001d041941	431	471	MYB
Zm00001d041941	1264	1304	MYB
Zm00001d041941	1378	1418	MYB
Zm00001d041941	1629	1669	MYB
Zm00001d041941	1652	1692	MYB
Zm00001d041941	1662	1702	MYB
Zm00001d041941	1755	1795	MYB
Zm00001d041941	340	380	Myb
Zm00001d052306	779	819	MYB
Zm00001d052306	1100	1140	MYB
Zm00001d052306	1824	1864	MYB
Zm00001d052306	1903	1943	MYB
Zm00001d052306	864	904	Myb
Zm00001d052306	1097	1137	Myb
Zm00001d015291	415	455	MYB
Zm00001d015291	848	888	MYB
Zm00001d015291	1345	1385	MYB
Zm00001d015291	1172	1212	Myb
Zm00001d016242	262	302	MYB
Zm00001d016242	1284	1324	MYB
Zm00001d016242	1651	1691	MYB
Zm00001d016242	799	839	Myb
Zm00001d035992	1779	1819	MYB
Zm00001d037544	682	722	MYB
Zm00001d037544	1001	1041	MYB
Zm00001d037544	1301	1341	MYB
Zm00001d037544	13	53	Myb
Zm00001d037544	261	301	Myb
Zm00001d037839	-14	26	Myb
Zm00001d037839	8	48	Myb
Zm00001d037839	845	885	Myb
Zm00001d037839	1520	1560	Myb
Zm00001d037839	1907	1947	Myb
Zm00001d037839	809	849	MYB
Zm00001d037839	1517	1557	MYB
Zm00001d037839	1903	1943	MYB
Zm00001d038485	695	735	Myb
Zm00001d038485	1935	1975	Myb
Zm00001d038485	-19	21	MYB
Zm00001d038485	48	88	MYB
Zm00001d038485	1481	1521	MYB
Zm00001d018789	740	780	MYB
Zm00001d018789	916	956	MYB
Zm00001d018789	1117	1157	MYB
Zm00001d020172	955	995	Myb
Zm00001d020172	1519	1559	Myb
Zm00001d020172	1791	1831	Myb
Zm00001d020172	6	46	MYB
Zm00001d020172	43	83	MYB
Zm00001d020172	87	127	MYB
Zm00001d020172	124	164	MYB
Zm00001d020172	395	435	MYB
Zm00001d020172	439	479	MYB
Zm00001d020172	1366	1406	MYB
Zm00001d020172	1594	1634	MYB
Zm00001d020172	1767	1807	MYB
Zm00001d020172	1838	1878	MYB
Zm00001d020185	794	834	MYB
Zm00001d020185	828	868	MYB
Zm00001d020185	1024	1064	MYB
Zm00001d020185	1518	1558	MYB
Zm00001d008347	1355	1395	Myb
Zm00001d008347	279	319	MYB
Zm00001d008347	618	658	MYB
Zm00001d008347	987	1027	MYB
Zm00001d008347	1011	1051	MYB
Zm00001d008347	1126	1166	MYB
Zm00001d008347	1494	1534	MYB
Zm00001d045515	1216	1256	MYB
Zm00001d045515	1806	1846	MYB
Zm00001d045515	131	171	Myb
Zm00001d045515	167	207	Myb
Zm00001d045515	1268	1308	Myb
Zm00001d046838	55	95	MYB
Zm00001d046838	548	588	MYB
Zm00001d047533	195	235	MYB
Zm00001d047533	335	375	MYB
Zm00001d047533	449	489	MYB
Zm00001d047533	1705	1745	MYB
Zm00001d027436	164	204	MYC
Zm00001d027436	594	634	MYC
Zm00001d027439	186	226	MYC
Zm00001d027439	230	270	MYC
Zm00001d027439	290	330	MYC
Zm00001d027439	1077	1117	MYC
Zm00001d027439	1742	1782	MYC
Zm00001d028686	167	207	MYC
Zm00001d028686	227	267	MYC
Zm00001d028686	521	561	MYC
Zm00001d028686	1423	1463	MYC
Zm00001d029047	663	703	MYC
Zm00001d029047	720	760	MYC
Zm00001d029047	957	997	MYC
Zm00001d029047	1044	1084	MYC
Zm00001d029047	1416	1456	MYC
Zm00001d034089	204	244	MYC
Zm00001d034089	482	522	MYC
Zm00001d034089	1715	1755	MYC
Zm00001d002175	484	524	Myc
Zm00001d002175	230	270	MYC
Zm00001d002175	495	535	MYC
Zm00001d002175	1605	1645	MYC
Zm00001d002282	230	270	MYC
Zm00001d002282	495	535	MYC
Zm00001d002282	1605	1645	MYC
Zm00001d002282	484	524	Myc
Zm00001d040269	1548	1588	MYC
Zm00001d040269	-2	38	Myc
Zm00001d041574	187	227	MYC
Zm00001d041941	68	108	MYC
Zm00001d041941	1365	1405	MYC
Zm00001d041941	1480	1520	MYC
Zm00001d041941	1616	1656	MYC
Zm00001d041941	1719	1759	MYC
Zm00001d041941	1969	2009	MYC
Zm00001d052306	315	355	MYC
Zm00001d052306	666	706	MYC
Zm00001d052306	788	828	MYC
Zm00001d015291	445	485	MYC
Zm00001d015291	1411	1451	MYC
Zm00001d015291	1538	1578	MYC
Zm00001d015291	1838	1878	MYC
Zm00001d016242	72	112	MYC
Zm00001d016242	748	788	MYC
Zm00001d016242	1629	1669	MYC
Zm00001d016242	1501	1541	Myc
Zm00001d035992	948	988	MYC
Zm00001d035992	1260	1300	MYC
Zm00001d035992	1358	1398	MYC
Zm00001d035992	1487	1527	MYC
Zm00001d038485	941	981	MYC
Zm00001d038485	1477	1517	MYC
Zm00001d018789	178	218	MYC
Zm00001d018789	277	317	MYC
Zm00001d018789	709	749	MYC
Zm00001d018789	958	998	MYC
Zm00001d018789	1053	1093	MYC
Zm00001d018789	1252	1292	MYC
Zm00001d020172	683	723	MYC
Zm00001d020172	988	1028	MYC
Zm00001d020172	1233	1273	MYC
Zm00001d020185	1473	1513	MYC
Zm00001d020185	1556	1596	MYC
Zm00001d008347	559	599	MYC
Zm00001d008347	569	609	MYC
Zm00001d008347	732	772	MYC
Zm00001d008347	1107	1147	MYC
Zm00001d008347	1115	1155	MYC
Zm00001d008347	1927	1967	MYC
Zm00001d045515	1413	1453	MYC
Zm00001d045515	1571	1611	MYC
Zm00001d046838	209	249	Myc
Zm00001d046838	59	99	MYC
Zm00001d046838	325	365	MYC
Zm00001d047533	363	403	MYC
Zm00001d047533	1137	1177	MYC
Zm00001d047533	1452	1492	MYC
Zm00001d029047	1647	1687	P-box
Zm00001d034089	617	657	P-box
Zm00001d002175	1958	1998	P-box
Zm00001d002282	1958	1998	P-box
Zm00001d041574	947	987	P-box
Zm00001d041574	1350	1390	P-box
Zm00001d041941	1511	1551	P-box
Zm00001d041941	1823	1863	P-box
Zm00001d015291	1455	1495	P-box
Zm00001d015291	1742	1782	P-box
Zm00001d016242	1005	1045	P-box
Zm00001d037544	251	291	P-box
Zm00001d020172	10	50	P-box
Zm00001d020172	91	131	P-box
Zm00001d020172	1016	1056	P-box
Zm00001d041941	1561	1601	RY-element
Zm00001d016242	1166	1206	RY-element
Zm00001d038485	1923	1963	RY-element
Zm00001d046838	1930	1970	RY-element
Zm00001d027436	91	131	TCA-element
Zm00001d034089	1632	1672	TCA-element
Zm00001d041574	625	665	TCA-element
Zm00001d052306	1784	1824	TCA-element
Zm00001d016242	1264	1304	TCA-element
Zm00001d018789	1085	1125	TCA-element
Zm00001d046838	887	927	TCA-element
Zm00001d029047	114	154	TC-rich repeats
Zm00001d002175	1273	1313	TC-rich repeats
Zm00001d002282	1273	1313	TC-rich repeats
Zm00001d016242	1192	1232	TC-rich repeats
Zm00001d038485	105	145	TC-rich repeats
Zm00001d038485	1051	1091	TC-rich repeats
Zm00001d038485	1104	1144	TC-rich repeats
Zm00001d038485	1147	1187	TC-rich repeats
Zm00001d038485	1683	1723	TC-rich repeats
Zm00001d046838	207	247	TC-rich repeats
Zm00001d016242	88	128	TGA-box
Zm00001d035992	209	249	TGA-box
Zm00001d035992	233	273	TGA-box
Zm00001d027436	250	290	TGACG-motif
Zm00001d027436	1307	1347	TGACG-motif
Zm00001d027436	1569	1609	TGACG-motif
Zm00001d027436	1614	1654	TGACG-motif
Zm00001d027436	1650	1690	TGACG-motif
Zm00001d027436	1706	1746	TGACG-motif
Zm00001d027439	85	125	TGACG-motif
Zm00001d027439	359	399	TGACG-motif
Zm00001d028686	615	655	TGACG-motif
Zm00001d028686	1216	1256	TGACG-motif
Zm00001d029047	469	509	TGACG-motif
Zm00001d029047	585	625	TGACG-motif
Zm00001d029047	1561	1601	TGACG-motif
Zm00001d034089	188	228	TGACG-motif
Zm00001d034089	278	318	TGACG-motif
Zm00001d002175	1410	1450	TGACG-motif
Zm00001d002282	1410	1450	TGACG-motif
Zm00001d040269	155	195	TGACG-motif
Zm00001d040269	1931	1971	TGACG-motif
Zm00001d041574	918	958	TGACG-motif
Zm00001d041574	1203	1243	TGACG-motif
Zm00001d041574	1440	1480	TGACG-motif
Zm00001d052306	89	129	TGACG-motif
Zm00001d052306	1012	1052	TGACG-motif
Zm00001d052306	1589	1629	TGACG-motif
Zm00001d015291	974	1014	TGACG-motif
Zm00001d015291	1200	1240	TGACG-motif
Zm00001d015291	1432	1472	TGACG-motif
Zm00001d015291	1450	1490	TGACG-motif
Zm00001d015291	1719	1759	TGACG-motif
Zm00001d015291	1737	1777	TGACG-motif
Zm00001d016242	88	128	TGACG-motif
Zm00001d035992	212	252	TGACG-motif
Zm00001d035992	236	276	TGACG-motif
Zm00001d035992	876	916	TGACG-motif
Zm00001d035992	1193	1233	TGACG-motif
Zm00001d035992	1906	1946	TGACG-motif
Zm00001d037544	325	365	TGACG-motif
Zm00001d037544	448	488	TGACG-motif
Zm00001d037544	493	533	TGACG-motif
Zm00001d037544	694	734	TGACG-motif
Zm00001d037544	756	796	TGACG-motif
Zm00001d037544	898	938	TGACG-motif
Zm00001d037544	1014	1054	TGACG-motif
Zm00001d037544	1532	1572	TGACG-motif
Zm00001d037544	1637	1677	TGACG-motif
Zm00001d037839	698	738	TGACG-motif
Zm00001d038485	1678	1718	TGACG-motif
Zm00001d038485	1778	1818	TGACG-motif
Zm00001d018789	214	254	TGACG-motif
Zm00001d018789	679	719	TGACG-motif
Zm00001d018789	687	727	TGACG-motif
Zm00001d018789	990	1030	TGACG-motif
Zm00001d018789	1155	1195	TGACG-motif
Zm00001d020172	230	270	TGACG-motif
Zm00001d020172	827	867	TGACG-motif
Zm00001d020185	395	435	TGACG-motif
Zm00001d020185	1813	1853	TGACG-motif
Zm00001d020185	1950	1990	TGACG-motif
Zm00001d008347	422	462	TGACG-motif
Zm00001d008347	425	465	TGACG-motif
Zm00001d008347	496	536	TGACG-motif
Zm00001d045515	135	175	TGACG-motif
Zm00001d045515	177	217	TGACG-motif
Zm00001d045515	183	223	TGACG-motif
Zm00001d045515	189	229	TGACG-motif
Zm00001d045515	239	279	TGACG-motif
Zm00001d045515	444	484	TGACG-motif
Zm00001d045515	1838	1878	TGACG-motif
Zm00001d045515	1913	1953	TGACG-motif
Zm00001d046838	894	934	TGACG-motif
Zm00001d046838	1246	1286	TGACG-motif
Zm00001d047533	300	340	TGACG-motif
Zm00001d047533	652	692	TGACG-motif
Zm00001d047533	708	748	TGACG-motif
Zm00001d027436	450	490	W box
Zm00001d027439	812	852	W box
Zm00001d028686	538	578	W box
Zm00001d028686	689	729	W box
Zm00001d034089	1175	1215	W box
Zm00001d002175	325	365	W box
Zm00001d002282	325	365	W box
Zm00001d040269	1840	1880	W box
Zm00001d015291	1348	1388	W box
Zm00001d015291	1375	1415	W box
Zm00001d016242	1761	1801	W box
Zm00001d035992	967	1007	W box
Zm00001d035992	1032	1072	W box
Zm00001d037839	978	1018	W box
Zm00001d037839	1756	1796	W box
Zm00001d038485	54	94	W box
Zm00001d020172	1841	1881	W box
Zm00001d020185	301	341	W box
Zm00001d020185	405	445	W box
Zm00001d045515	79	119	W box
Zm00001d046838	154	194	W box
Zm00001d046838	1971	2011	W box
Zm00001d047533	349	389	W box
Zm00001d047533	627	667	W box
Zm00001d047533	764	804	W box
Zm00001d034089	180	220	WUN-motif
Zm00001d037544	316	356	WUN-motif
Zm00001d038485	127	167	WUN-motif
Zm00001d038485	1464	1504	WUN-motif
Zm00001d020172	539	579	WUN-motif
Zm00001d020172	540	580	WUN-motif
Zm00001d020185	873	913	WUN-motif
Zm00001d046838	666	706	WUN-motif
