# Supplementary material for: Evolution, Gene Duplication, and Expression Pattern Analysis of CrRLK1L Gene Family in Zea mays (L.)
Source: Int J Mol Sci. 2024 Sep 29;25(19):10487. doi: 10.3390/ijms251910487 (PMC11477507; doi:10.3390/ijms251910487)
Supplement: Supplementary file 1 [file ijms-25-10487-s001.zip › Supplemental Table S4.xlsx]

## Sheet: Supplemental Table S4
Supplemental Table S4. The expression patterns of CrRLK1L genes in maize
Gene name	root	shoot	leaf base	leaf	leaf tip	ear	anther	endosperm	embryo
ZmCrRLK1L1	3.3	9.75	12.65	22.5	34.55	8.45	7.85	0.85	2.35
ZmCrRLK1L2	31.8	25.7	33	23.7333	40.15	25.9	28.9	45.15	22.4
ZmCrRLK1L3	6.1	5.2	2.1	10.1	29.55	0.75	10.95	0.65	0.35
ZmCrRLK1L4	77.3	61.3	79.8	55.1333	54.85	69.2	58.35	71.3	70.75
ZmCrRLK1L5	2	0	0.05	0	0	0	0	0	0
ZmCrRLK1L6	17.2	29.65	48.95	69.3667	74.75	40	33.8	19.3	3.4
ZmCrRLK1L7	11.9	10.1	15.6	8.3	3.85	10.5	7.85	8.2	7.65
ZmCrRLK1L8	0.1	0.1	0.05	0.2	0.25	0.1	30.15	0.15	0.1
ZmCrRLK1L9	0.8	0	0	0	0	0.05	0	0	0
ZmCrRLK1L10	14	9.55	18	11	8.65	9.15	6.3	0.05	0.2
ZmCrRLK1L11	31.2	32.25	37.55	30.4333	27.95	48.6	20.45	37.55	46.3
ZmCrRLK1L12	1.1	4.8	4.1	2.8	3.45	0.25	10	0	0.4
ZmCrRLK1L13	3.5	4.9	12.55	23.2667	7.8	12.05	5.15	0.95	1.6
ZmCrRLK1L14	0	0	0.35	0	0.1	0.8	22.6	0	0
ZmCrRLK1L15	22.1	24.75	36.1	28.4	32.25	20.8	25.55	50.2	19.9
ZmCrRLK1L16	0	0	0	0	0	0	115.5	0.05	0.1
ZmCrRLK1L17	0.1	23.1	5.95	19.2667	39.25	1.2	24.1	0	0.05
ZmCrRLK1L18	26.2	14.75	11.8	2.96667	1.05	33.15	18.65	27.05	15.35
ZmCrRLK1L19	0.7	10.15	8	5.03333	4.25	4.15	7	1.05	0.4
ZmCrRLK1L20	6.5	8.15	12.2	11.3667	10.3	15.75	6.7	6.85	9.8
ZmCrRLK1L21	0	0.1	0	0.0333333	0.1	0	26	0	0.35
ZmCrRLK1L22	0	4.05	4	0.3	0.05	6.7	112.75	0.05	0.3
ZmCrRLK1L23	53.9	40.5	61.3	41.0667	36.25	56.55	38.2	30.5	53.1
ZmCrRLK1L24	47.3	31.5	53.15	24.1333	18.5	41.7	28.9	49.95	32.5
