# Supplementary material for: Evolution, Gene Duplication, and Expression Pattern Analysis of CrRLK1L Gene Family in Zea mays (L.)
Source: Int J Mol Sci. 2024 Sep 29;25(19):10487. doi: 10.3390/ijms251910487 (PMC11477507; doi:10.3390/ijms251910487)
Supplement: Supplementary file 1 [file ijms-25-10487-s001.zip › Supplemental Table S5.xlsx]

## Sheet: Supplemental Table S5
Supplemental Table S5. The expression patterns of CrRLK1L genes in maize of abiotic stresses
Gene name	heat	cold	salt	UV	drought
ZmCrRLK1L1	0.736842	0.415205	1.96491	0.868421	2.625
ZmCrRLK1L2	1.27844	1.24401	1.17665	1.45509	1.69608
ZmCrRLK1L3	1.43882	3.04219	2.1519	0.708861	1.37838
ZmCrRLK1L4	0.806799	0.952408	0.763173	1.74221	0.635812
ZmCrRLK1L6	0.480078	1.44315	0.965015	1.33528	0.915771
ZmCrRLK1L7	0.265217	1.41304	0.482609	1.27826	0.76
ZmCrRLK1L8	3.5	31.5	3	0	0
ZmCrRLK1L10	0.640411	0.44863	0.256849	1.4589	1.06579
ZmCrRLK1L11	0.514451	0.344894	0.50578	1.00867	1.31403
ZmCrRLK1L12	0.148649	0.810811	0.121622	0.445946	0.272727
ZmCrRLK1L13	0.29927	1.05109	0.175182	2.47445	0.463415
ZmCrRLK1L14	0.5	0.833333	0	1	0
ZmCrRLK1L15	0.417661	0.840095	0.880668	1.23508	0.637532
ZmCrRLK1L17	1.25654	0.932752	1.35243	0.459527	1.30769
ZmCrRLK1L18	0.343137	1.68137	0.205882	1.57353	1.21739
ZmCrRLK1L19	0.436416	0.644509	0.260116	0.32948	0.265432
ZmCrRLK1L20	0.670927	0.527157	0.699681	0.354633	1.47581
ZmCrRLK1L22	0.6	1.02222	0.2	0.466667	3
ZmCrRLK1L23	0.364979	0.843882	0.351266	1.43671	0.621094
ZmCrRLK1L24	0.906169	0.592528	0.888792	1.3788	0.820669
