# Supplementary material for: Evolution, Gene Duplication, and Expression Pattern Analysis of CrRLK1L Gene Family in Zea mays (L.)
Source: Int J Mol Sci. 2024 Sep 29;25(19):10487. doi: 10.3390/ijms251910487 (PMC11477507; doi:10.3390/ijms251910487)
Supplement: Supplementary file 1 [file ijms-25-10487-s001.zip › Supplemental Table S6.xlsx]

## Sheet: Supplemental Table S6
Supplemental Table S6. The Primer sequences of ZmCASPL genes used for RT-qPCR
Gene	Primer sequence
ZmCrRLK1L1	CGGGATTCTGAATGGGCTTG	TTCCTGTGCTGAGAGAGGTG
ZmCrRLK1L2	GAAGCTGAGCGATGGAAAGG	TTTGAGCGTTCCATTGTGCA
ZmCrRLK1L20	GAGCCTCTGTGAGCAATTCG	CTGCCAACTTTGCTCACTGT
ZmCrRLK1L22	CTCGCCGAATTTGGTCTCAG	GAACACCGGCGAAGAACTAC
